# Supplementary material for: Patients with Cardiovascular Implantable Electronic Devices in the Era of COVID-19 and Their Response to Telemedical Solutions
Source: Medicina (Kaunas). 2022 Jan 21;58(2):160. doi: 10.3390/medicina58020160 (PMC8877859; doi:10.3390/medicina58020160)
Supplement: Supplementary file 1 [file medicina-58-00160-s001.zip]

Archive with 3 entries (2 files):
- medicina-1525530-supplementary/
- medicina-1525530-supplementary/Questionnaire S1.pdf
- medicina-1525530-supplementary/Table S1.pdf
